# Supplementary material for: Single-cell RNA-seq identified novel genes involved in primordial follicle formation
Source: Front Endocrinol (Lausanne). 2023 Dec 11;14:1285667. doi: 10.3389/fendo.2023.1285667 (PMC10750415; doi:10.3389/fendo.2023.1285667)
Supplement: Supplementary file 1 [file DataSheet_1.zip]

Archive with 17 entries (17 files):
- supplementary materials/Fig S1.tif
- supplementary materials/Fig S2.tif
- supplementary materials/Fig S3.tif
- supplementary materials/Fig S4.tif
- supplementary materials/Fig S5.tif
- supplementary materials/Supplementary information.docx
- supplementary materials/Table S1.docx
- supplementary materials/Table S10.docx
- supplementary materials/Table S11.docx
- supplementary materials/Table S2.docx
- supplementary materials/Table S3.csv
- supplementary materials/Table S4.csv
- supplementary materials/Table S5.xlsx
- supplementary materials/Table S6.xlsx
- supplementary materials/Table S7.xls
- supplementary materials/Table S8.xls
- supplementary materials/Table S9.xlsx
