# Supplementary material for: Single-cell RNA-seq identified novel genes involved in primordial follicle formation
Source: Front Endocrinol (Lausanne). 2023 Dec 11;14:1285667. doi: 10.3389/fendo.2023.1285667 (PMC10750415; doi:10.3389/fendo.2023.1285667)
Supplement: Supplementary file 1 [file DataSheet_1.zip › supplementary materials/Table S3.csv]

	p_val	avg_log2FC
Dppa3	1.25E-287	4.15529
Zp2	4.93E-230	1.233542894
Ccno	4.79E-218	1.456414406
Tcl1	4.77E-213	1.51606714
Xdh	1.91E-209	1.520541538
Mvp	1.39E-203	1.30361622
Cd164l2	1.84E-201	1.55780719
Zp3	2.71E-192	1.598264688
Tuba1c	1.23E-191	1.614675121
Uchl1	1.47E-188	3.09453986
Gm15389	6.44E-181	1.944047025
S100a8	1.86E-179	2.56589937
Pramef12	2.57E-179	1.026509488
S100a9	4.64E-177	2.541913524
Padi6	2.78E-173	1.86856926
Sohlh1	2.34E-172	2.186180158
Dusp12	2.33E-162	1.209800969
Tmsb10	3.47E-160	2.758601541
Nexn	2.27E-159	1.562870951
Gdpd1	2.89E-156	2.689905353
BC100530	2.09E-154	1.416691831
Crlf1	4.68E-152	1.612355321
Camp	3.40E-151	1.943869171
Zbed3	1.05E-147	1.351003168
Ckb	1.66E-147	1.89889137
Ooep	7.73E-145	2.531771174
Ubb	2.34E-139	1.359838319
Nlrp5	1.22E-138	1.34789046
Gm42418	5.14E-138	-4.501446062
Ift27	1.39E-137	1.879554296
Ldhb	7.98E-132	2.639905614
Stfa1	1.41E-128	1.648386829
Nobox	7.20E-124	1.197739232
4930447C04Rik	4.23E-123	-2.75495956
Rpl41	1.94E-118	1.165183348
Ppia	3.47E-115	1.212013567
Cks2	4.19E-113	2.02366396
Lhx8	9.05E-112	1.459189802
Mbl2	2.64E-110	1.071106537
Pkd2l2	2.35E-109	1.218771813
Rnaset2a	5.12E-103	1.270657351
Vkorc1	2.13E-101	2.011173568
Kdm1b	8.31E-101	1.291662113
Eif4a1	1.26E-100	1.657273679
Rnaset2b	2.16E-100	1.014064088
Acat1	3.19E-100	1.78867624
Figla	5.32E-100	2.079871575
Tmem14c	1.94E-99	2.343312064
Ninj1	1.93E-98	1.643223929
Bpgm	2.78E-96	1.172400955
Mphosph6	2.38E-95	1.447616503
Sec61g	9.60E-95	1.412126684
Anxa7	4.20E-94	1.583367095
Parl	5.84E-93	1.906012046
Tle6	1.30E-92	1.644696642
Ift43	5.60E-91	1.021066896
Hspe1	5.12E-87	1.275342052
Eef1b2	1.86E-86	-1.375850412
AY036118	5.75E-86	-3.09379217
Gsta4	3.05E-85	1.025490285
Setd4	1.04E-84	1.309497822
Rdx	4.68E-83	1.721127375
Tpt1	3.25E-82	-1.039173627
Eif4ebp1	1.88E-81	1.262377148
Rack1	2.16E-81	-1.190035501
Meioc	2.26E-79	-1.917522471
Ube2c	2.93E-78	1.85112085
Lamtor4	5.39E-78	1.034513404
G3bp2	6.27E-78	1.776428849
Gtsf1	3.03E-77	2.155371568
Tspan13	5.01E-77	1.013231471
Sumo3	1.64E-76	1.491065647
Snrpb	1.21E-75	1.601744374
Arpc5l	4.81E-75	1.662465557
Atp5l	1.24E-74	1.094446549
Rbx1	2.06E-74	1.088381783
Cox7b	2.66E-71	1.491073235
Kit	5.16E-71	1.089245133
Reep5	2.17E-69	1.702842097
Tex15	7.61E-69	-1.554970492
Psmb2	1.17E-68	1.255324505
Mat2b	2.05E-68	1.533375403
Tmem97	2.50E-68	1.017060611
Tsga8	1.05E-65	1.035948187
Ccnb3	1.46E-65	-1.517629466
Mtmr14	1.64E-65	1.379816651
Uqcrq	2.04E-65	1.359118184
Ndufaf4	3.04E-65	1.074624501
Hormad1	3.91E-65	-1.621705554
Usmg5	8.66E-65	1.380526913
Sycp2	1.01E-64	-1.825633687
mt-Nd6	1.17E-64	-2.029876133
Pkm	2.18E-64	1.331495374
Sssca1	4.81E-64	1.127936729
Sap18	5.92E-63	1.295933551
4921524J17Rik	9.24E-63	1.232743106
Cox8a	1.33E-62	1.375527619
Gm11985	1.59E-62	1.219381861
Tbcb	2.35E-62	1.221831839
Akap17b	3.09E-62	1.152552104
Fmr1	3.34E-62	-1.759851646
Cfl1	5.74E-62	1.37770775
Psmb3	1.79E-61	1.160698111
Cox5b	1.17E-60	1.008279724
Stat3	1.61E-60	1.164855876
Eif3g	2.02E-60	1.185375556
Sfr1	3.61E-60	1.262072832
Hmgb3	3.81E-60	1.395268217
Marcksl1	5.77E-60	1.11464569
Eif1ax	6.86E-60	1.335576142
Selenow	4.46E-59	1.168467313
Uqcc2	7.69E-59	1.078048728
Ndufa5	8.66E-59	1.053956278
Pfn1	8.71E-59	1.088464415
Hspa5	8.84E-59	-1.277283638
Top2a	2.43E-58	-1.959649964
Kmt2a	3.28E-58	-1.19891121
Dad1	5.97E-58	1.217314742
Cox6a1	1.05E-57	1.200850075
AC160336.1	3.65E-57	-1.560416207
Calm1	7.16E-57	1.100392894
Pabpc1	1.20E-56	-1.235831984
Ndufa4	1.95E-56	1.000761606
Pfdn4	3.99E-56	1.127074098
Cirbp	4.83E-56	1.229233565
Hfm1	6.84E-56	-1.494689286
Eif5a	4.99E-55	1.075752603
Dynlrb1	5.44E-55	1.207346952
Ralbp1	9.50E-55	1.189750975
Tma7	3.09E-54	1.063733036
Eif3k	1.22E-53	1.101558513
Mlf2	1.33E-53	1.126054032
mt-Nd3	4.28E-53	-1.118644729
Atp5g1	5.10E-53	1.078574433
mt-Nd2	5.24E-53	-1.067563049
Drap1	6.96E-53	1.262868679
Sec61b	1.16E-52	1.138416147
Lsm14b	1.56E-52	1.200247141
Smarca5	1.80E-52	-1.085921488
Cenpx	2.08E-52	1.153957143
Hist1h2aa	2.42E-52	-1.308089169
Tex16	3.93E-52	-1.076433553
Cox6b2	5.17E-52	1.040907962
Mageb4	5.75E-52	1.075390211
Polr2e	1.17E-51	1.157315594
Uqcrb	1.25E-51	1.028795758
Mdh2	5.85E-51	1.114667945
Zcchc11	6.76E-51	-1.403891195
Hist1h1e	2.29E-50	-1.650197405
Ppp1ca	3.38E-50	1.103545727
Nfat5	3.81E-50	-1.622368827
Zhx1	6.47E-50	-1.082865288
Psma7	2.74E-49	1.117899602
Polr2j	2.82E-49	1.025063302
Anp32b	6.40E-49	1.04338517
Mea1	1.09E-48	1.134006798
Akr1b3	1.93E-48	1.262758688
Dzip3	4.36E-48	-1.330007077
Topbp1	1.88E-47	-1.557797176
Atp5k	1.98E-47	1.05296733
Stmn1	3.75E-47	1.169348715
mt-Atp8	4.56E-47	-1.574814771
Hsbp1	6.97E-47	1.087953292
Rad51ap2	1.60E-46	-1.173684773
Tfrc	1.64E-46	-1.164792347
Kdm5a	2.69E-46	-1.376553889
D8Ertd738e	3.34E-46	1.028788615
Med28	6.14E-46	1.078808115
Pop5	8.39E-46	1.078008228
Sod2	2.46E-45	1.139574545
Ttc3	7.91E-45	-1.185504758
Psenen	1.58E-44	1.042297075
Ndufv3	1.68E-44	1.029740281
Map1lc3a	1.92E-44	1.011771284
mt-Nd5	2.86E-44	-1.173337206
Zcwpw1	3.14E-44	-1.348487714
0610012G03Rik	4.63E-44	1.093251907
Peg3	8.13E-44	-1.600881202
Myo9a	1.03E-43	-1.576592325
Edf1	1.77E-43	1.11310541
Myl12a	2.52E-43	1.02612753
mt-Nd4l	2.98E-43	-1.422425566
Atr	3.41E-43	-1.679647032
Kdm5b	8.91E-43	-1.200697106
Cep290	2.09E-42	-1.39292402
Iqcb1	2.88E-42	-1.319221692
Lsm7	1.14E-41	1.027307463
Spdya	1.46E-41	-1.095153171
Lars2	1.71E-41	-1.510377777
Ndufa11	3.76E-41	1.061692805
Higd1a	5.77E-41	1.033056563
Atp6v1f	1.16E-40	1.036370383
Ankrd31	1.55E-40	-1.264991878
Mrps36	2.40E-40	1.000190424
Eif6	2.84E-39	1.024367076
Zfp318	2.94E-39	-1.340271792
Ckap5	3.71E-39	-1.226060968
Mif	4.02E-39	1.07512319
Ccdc88a	5.05E-39	-1.269348412
Stag3	2.38E-38	-1.455769308
Arhgap5	4.54E-38	-1.265456507
Gls	1.01E-37	-1.175575149
Ints6	1.53E-37	-1.089432415
Atad2	1.68E-37	-1.320599351
Nipbl	2.66E-37	-1.260347549
Bptf	3.45E-37	-1.110762058
Fam208b	8.90E-37	-1.061694181
Dppa5a	1.15E-35	1.006506772
Trmt10a	1.23E-35	-1.070932449
Rb1cc1	4.10E-35	-1.210196151
Thoc2	4.47E-35	-1.018839043
Hspb11	4.92E-35	-1.204452012
Ybx2	7.75E-35	1.003745742
Brca2	8.03E-35	-1.474928399
Phf21a	1.24E-33	-1.068698792
Huwe1	3.89E-33	-1.011602591
Kcnq1ot1	2.61E-32	-1.436719589
Btbd7	2.04E-31	-1.094608896
Sptan1	3.41E-31	-1.100836817
Naa15	5.01E-31	-1.018814641
Cul3	1.00E-30	-1.05321407
Usp9x	1.11E-30	-1.03233635
Setx	1.98E-30	-1.177060894
Ddx17	5.44E-30	-1.008851752
4932438A13Rik	1.59E-29	-1.032734174
D10Wsu102e	1.64E-29	1.24394163
Mki67	8.90E-29	-1.302081664
Nedd4	2.31E-27	-1.147800316
Arhgap29	1.06E-26	-1.129343312
Prdm9	5.33E-26	-1.105746594
Ccdc18	2.52E-25	-1.137223655
Sptbn1	7.43E-20	-1.113991734
Xist	2.38E-19	-1.288960386
Tsix	1.93E-18	-1.416007228
Igfbp5	3.15E-17	-1.66079867
H19	2.77E-15	-1.519980985
Kitl	6.51E-14	-1.302205031
