# Supplementary material for: Single-cell RNA-seq identified novel genes involved in primordial follicle formation
Source: Front Endocrinol (Lausanne). 2023 Dec 11;14:1285667. doi: 10.3389/fendo.2023.1285667 (PMC10750415; doi:10.3389/fendo.2023.1285667)
Supplement: Supplementary file 1 [file DataSheet_1.zip › supplementary materials/Table S4.csv]

Cluster	gene
1	Xkr4
1	Rp1
1	Sox17
2	Mrpl15
3	Lypla1
1	Tcea1
3	Rgs20
1	Gm16041
1	Atp6v1h
1	Oprk1
1	Rb1cc1
1	4732440D04Rik
1	Pcmtd1
1	Gm26901
1	Sntg1
2	Rrs1
1	Adhfe1
1	Mybl1
1	Vcpip1
4	1700034P13Rik
3	Sgk3
4	Mcmdc2
2	Snhg6
1	Tcf24
3	Ppp1r42
4	Cops5
1	Cspp1
1	Arfgef1
1	Prex2
1	A830018L16Rik
1	Sulf1
1	Slco5a1
5	Prdm14
3	Ncoa2
4	Gm29570
2	Tram1
5	Lactb2
1	Eya1
1	Trpa1
1	Kcnb2
1	Terf1
1	Sbspon
5	4930444P10Rik
4	Rpl7
4	Rdh10
2	Stau2
3	Gm7568
2	Ube2w
2	Eloc
3	D030040B21Rik
2	Tmem70
3	Ly96
1	Jph1
1	Gdap1
1	Pi15
3	Gm28154
1	Gm16070
1	Crispld1
4	Pkhd1
5	Il17f
3	Mcm3
5	Paqr8
3	Efhc1
4	Tram2
3	Tmem14a
2	Gsta3
2	Khdc1b
1	Kcnq5
1	Gm26580
2	Rims1
3	4933415F23Rik
1	Gm27028
1	Gm29107
2	Ogfrl1
1	B3gat2
2	Smap1
2	Sdhaf4
3	Fam135a
1	Col9a1
4	Col19a1
3	Lmbrd1
3	Adgrb3
1	Phf3
2	Ptp4a1
1	Khdrbs2
1	Prim2
3	Rab23
1	Bag2
1	Zfp451
2	Bend6
1	Dst
3	Gm37233
2	Ccdc115
4	Imp4
2	Ptpn18
2	Arhgef4
1	Fam168b
3	Plekhb2
4	1110002O04Rik
3	Gm33222
2	4930535G08Rik
1	Hs6st1
1	Uggt1
1	Neurl3
4	Arid5a
2	4930403P22Rik
1	Kansl3
4	Fer1l5
2	Lman2l
3	Cnnm4
3	Cnnm3
5	Gm38033
2	Ankrd39
1	Sema4c
2	Fam178b
2	Cox5b
2	Actr1b
4	4933424G06Rik
2	Zap70
3	Tmem131
1	Inpp4a
1	4930439A04Rik
2	Coa5
2	Unc50
1	Mgat4a
3	2010300C02Rik
1	Tsga10
1	Gm26805
2	Lipt1
5	Mitd1
2	Mrpl30
2	Txndc9
4	Eif5b
3	Rev1
4	Aff3
3	Gm16150
5	Gm16152
3	Lonrf2
3	Chst10
2	Pdcl3
2	Rpl31
2	Tbc1d8
4	Cnot11
1	Rnf149
3	Creg2
4	Rfx8
1	1700066B17Rik
1	Map4k4
2	Il1r2
5	Gm16894
2	Il1r1
1	Il1rl2
5	Il1rl1
1	Il18rap
5	Slc9a2
4	Mfsd9
1	Pou3f3
1	Mrps9
1	Gpr45
1	Tgfbrap1
1	8430432A02Rik
2	AI597479
3	Fhl2
2	Nck2
5	1500015O10Rik
4	Uxs1
1	Tpp2
1	Mettl21c
3	Gm8251
4	Tex30
1	Kdelc1
5	Bivm
1	Ercc5
1	Gulp1
1	Col3a1
1	Col5a2
1	Wdr75
1	Slc40a1
1	Dnah7b
3	Dnah7c
1	Slc39a10
4	Gm28151
3	4933411E06Rik
1	Tmeff2
5	Gm29325
5	9330175M20Rik
1	Cavin2
1	Nabp1
2	Gm17767
2	Myo1b
4	Gm31812
4	Stat1
1	Gls
3	Nab1
1	Nemp2
1	Mfsd6
1	Inpp1
4	Hibch
5	1700019D03Rik
4	1700019A02Rik
1	Pms1
2	Ormdl1
5	Osgepl1
3	Gm28551
2	Asnsd1
4	Dnah7a
1	Stk17b
1	Hecw2
1	Ccdc150
3	Gtf3c3
1	Pgap1
1	Ankrd44
1	Sf3b1
1	Coq10b
2	Hspd1
2	Hspe1
2	Mob4
5	Rftn2
3	Gm10561
1	Mars2
4	Boll
1	Plcl1
4	9130227L01Rik
3	Satb2
4	4930558J18Rik
3	1700066M21Rik
4	Tyw5
4	Maip1
5	Spats2l
4	Kctd18
1	Sgo2a
1	Aox1
3	Aox3
1	Aox4
3	Aox2
3	Anxa7
1	Bzw1
1	Clk1
4	Ppil3
4	Nif3l1
4	Orc2
3	Gm15834
1	Fam126b
4	Ndufb3
5	Als2cr12
1	Cflar
1	Casp8
1	Trak2
3	Stradb
1	C2cd6b
5	C2cd6
2	Tmem237
3	G730003C15Rik
1	Mpp4
3	Als2
2	Cdk15
3	Fzd7
2	Gm973
4	Sumo1
1	Nop58
1	Bmpr2
5	Fam117b
2	Ica1l
1	Wdr12
1	Carf
1	Nbeal1
2	Cyp20a1
1	Abi2
1	Raph1
2	Gm11587
1	Gm11588
3	Pard3b
1	Pard3bos1
1	Nrp2
1	Ino80d
1	Ino80dos
1	Gm20342
1	Ndufs1
1	Eef1b2
5	Gm11608
1	Zdbf2
3	Adam23
4	Mdh1b
4	Fastkd2
2	Klf7
1	Gm26649
1	Creb1
4	Mettl21a
1	Ccnyl1
2	Fzd5
1	Plekhm3
2	Akr1cl
2	Cryge
2	Crygd
1	Crygc
1	Crygb
2	D630023F18Rik
1	Idh1
1	Pikfyve
1	Map2
5	Unc80
1	Rpe
4	Kansl1l
1	Acadl
5	Myl1
2	Lancl1
5	Erbb4
1	Gm29114
1	Ikzf2
4	Spag16
1	Bard1
2	Abca12
3	Atic
1	Fn1
4	Apol7d
1	Mreg
4	D230017M19Rik
2	Pecr
2	Tmem169
3	Xrcc5
3	Smarcal1
3	Gm39662
5	Ankar
2	Rpl37a
3	Igfbp2
1	Igfbp5
2	D530049I02Rik
1	6030407O03Rik
1	Tns1
1	Rufy4
2	Cxcr2
2	Arpc2
1	Aamp
2	Pnkd
1	Tmbim1
1	Catip
1	Slc11a1
3	Ctdsp1
2	Vil1
1	Usp37
4	Cnot9
4	Plcd4
1	Zfp142
4	Bcs1l
2	Rnf25
2	Stk36
1	Ttll4
2	Cyp27a1
1	Wnt6
1	Gm29539
1	Wnt10a
2	Ihh
4	Nhej1
2	Slc23a3
5	Cnppd1
2	Retreg2
2	Zfand2b
2	Abcb6
1	Atg9a
1	Ankzf1
1	Glb1l
5	Stk16
2	Tuba4a
4	Dnajb2
1	Ptprn
4	Dnpep
1	Des
5	Gm15179
1	Speg
5	Gmppa
3	Chpf
1	Obsl1
4	Tmem198
3	Inha
4	Stk11ip
1	Slc4a3
3	Epha4
3	Pax3
5	Sgpp2
4	Farsb
1	Acsl3
1	Utp14b
1	Kcne4
3	Ap1s3
2	Wdfy1
2	Mrpl44
2	Serpine2
2	9830004L10Rik
1	Fam124b
1	Cul3
1	Dock10
1	Irs1
1	Gm9747
3	Rhbdd1
3	Gm28940
3	Col4a4
1	Col4a3
2	Mff
1	Tm4sf20
1	Agfg1
2	A030005L19Rik
2	Daw1
3	Pid1
2	Dner
1	Trip12
