# Supplementary material for: Single-cell RNA-seq identified novel genes involved in primordial follicle formation
Source: Front Endocrinol (Lausanne). 2023 Dec 11;14:1285667. doi: 10.3389/fendo.2023.1285667 (PMC10750415; doi:10.3389/fendo.2023.1285667)
Supplement: Supplementary file 1 [file DataSheet_1.zip › supplementary materials/Table S5.xlsx]

## Sheet: Sheet1
probes	moduleColor	GS.primordial follicles	p.GS.primordial follicles	GS.germline cysts	p.GS.germline cysts	MMcyan	p.MMcyan	MMsalmon	p.MMsalmon	MMpurple	p.MMpurple	MMred	p.MMred	MMgreenyellow	p.MMgreenyellow	MMpink	p.MMpink	MMlightgreen	p.MMlightgreen	MMbrown	p.MMbrown	MMdarkred	p.MMdarkred	MMtan	p.MMtan	MMturquoise	p.MMturquoise	MMgreen	p.MMgreen	MMyellow	p.MMyellow	MMlightcyan	p.MMlightcyan	MMblue	p.MMblue	MMlightyellow	p.MMlightyellow	MMgrey60	p.MMgrey60	MMmagenta	p.MMmagenta	MMroyalblue	p.MMroyalblue	MMblack	p.MMblack	MMmidnightblue	p.MMmidnightblue	MMgrey	p.MMgrey
Cd164l2	turquoise	0.604449	1.32e-277	-0.604449	1.32e-277	-0.0123399	0.514703	-0.00866957	0.647143	0.0145331	0.442877	0.00637145	0.736573	0.0668786	0.000407879	0.0610396	0.00125663	0.117854	4.26e-10	0.155435	1.5e-16	0.245262	1.69e-39	0.163184	4.18e-18	0.812974	0	0.249089	1e-40	0.3169	4.03e-66	0.0129381	0.494531	0.0525646	0.00548355	0.00910228	0.630814	-0.0110091	0.561065	-0.0100964	0.593984	0.0333057	0.0785907	-0.0141792	0.454066	-0.0260226	0.169398	0.103991	3.68e-08
Anxa7	turquoise	0.513517	1.39e-187	-0.513517	1.39e-187	-0.0175269	0.35474	0.00211101	0.911256	-0.00287551	0.87933	-0.00284903	0.880433	0.036569	0.053437	0.0993601	1.45e-07	0.166041	1.07e-18	0.083656	9.67e-06	0.0777573	3.93e-05	0.140566	8.75e-14	0.816739	4.22e-292	0.109057	7.69e-09	0.122927	7.27e-11	0.00661032	0.727084	0.0400753	0.0342854	0.00466085	0.805621	-0.0179641	0.342863	-0.015943	0.399905	0.0160233	0.397534	-0.0159706	0.399087	-0.0273657	0.148432	0.164485	2.25e-18
