# Supplementary material for: Single-cell RNA-seq identified novel genes involved in primordial follicle formation
Source: Front Endocrinol (Lausanne). 2023 Dec 11;14:1285667. doi: 10.3389/fendo.2023.1285667 (PMC10750415; doi:10.3389/fendo.2023.1285667)
Supplement: Supplementary file 1 [file DataSheet_1.zip › supplementary materials/Table S6.xlsx]

## Sheet: Sheet1
Mice TFs
Rel
Kdm5b
Mybl1
Tef
Mga
E2f5
Zfp316
Bdp1
Clock
Smarca4
Yy1
Pbx3
Setdb1
Taf1
Brca1
Nr3c1
Ep300
Hcfc1
Nr2c2
Phf8
Polr3g
Nfyc
Lhx8
Nobox
Id2
Figla
Bhlhe41
Snai3
Zfp787
Hdac6
Stat3
Mlx
Cebpb
Pou5f1
Nr1h2
Pole4
Zfp143
Zfp612
Thap1
Rfx5
Pknox1
Sp1
Nfya
Atf6
Etv3
Zfp35
Tcf3
Rfx2
Arid5b
Foxn3
Smad4
Relb
Rcor1
Hnrnpa0
Klf13
Pparg
Hlf
Creb3l2
Foxj2
Zfhx3
Irf8
Creb3
Atf6b
Thra
Thap11
Gtf3c2
Rfx3
Rb1
Rela
Cebpg
Lmo2
Nfkb1
Zfp523
Jun
Tfdp1
Hsf1
Irf2
Sox12
Msx1
Hoxc6
D3Ertd254e
Ets1
Hoxd8
Cebpd
Srebf1
Tead1
Stat1
Zbtb4
Sox6
Sp3
Sp1
Zfp64
Arx
Atf2
Gabpb1
Foxo1
Foxp1
Maz
Rad21
Atf1
Max
Nrf1
Sin3a
E2f4
Gabpa
Mecp2
Brf1
Mxi1
Cbx3
Hes1
E2f1
Sp9
Klf5
Gm6710
Srebf2
Elf1
Patz1
Nfyb
Creb1
Rbbp5
Polr3a
Sp2
Mxd4
Zfp362
Zfp740
Nfic
Nfix
Nr2f2
Tcf7l1
Klf3
Maf
Meis1
Pbx1
Nfib
Nfia
Lhx9
Atf3
Etv6
Rxra
Ets2
Usf1
Klf2
Sox11
Prnp
E2f6
Elk4
Zbtb7a
Sox5
Emx2
Gtf2f1
Zfp467
Junb
Jund
Lbx2
Tpi1
Fosb
Fos
Tcf7l2
Gata6
Gata4
Tead2
Foxl2
Zmiz1
Bmyc
Wt1
Klf6
Sox4
Egr1
