# Supplementary material for: Single-cell RNA-seq identified novel genes involved in primordial follicle formation
Source: Front Endocrinol (Lausanne). 2023 Dec 11;14:1285667. doi: 10.3389/fendo.2023.1285667 (PMC10750415; doi:10.3389/fendo.2023.1285667)
Supplement: Supplementary file 1 [file DataSheet_1.zip › supplementary materials/Table S7.xls]

## Sheet: Sheet1
	p_val	avg_log2FC	gene
FBXW12	1.07e-64	1.22228	FBXW12
ATP2C2	2.12e-56	1.38129	ATP2C2
GCNT3	1.35e-53	1.26879	GCNT3
NOBOX	1.64e-50	1.13099	NOBOX
TGM7	4.69e-49	1.05177	TGM7
ZP2	1.49e-48	1.0509	ZP2
KCCAT333	4.55e-47	1.08848	KCCAT333
ARHGAP15	6.4e-46	1.48477	ARHGAP15
UNC13C	2.45e-45	1.46892	UNC13C
TUBA4B	6.71e-45	1.89611	TUBA4B
LINC01118	1.21e-44	1.34657	LINC01118
SLC38A8	1.14e-42	1.07031	SLC38A8
DNAJB13	3.31e-42	1.08504	DNAJB13
WEE2	1.68e-40	1.01158	WEE2
LOC101929524	3.17e-40	1.67394	LOC101929524
OOSP2	2.16e-39	1.46773	OOSP2
LMOD3	5.56e-39	1.38133	LMOD3
MYOF	9.89e-39	1.20793	MYOF
FAM167A-AS1	1.59e-38	2.15304	FAM167A-AS1
TPO	1.29e-37	1.03647	TPO
KPNA7	1.9e-37	2.79861	KPNA7
COX4I2	3.23e-37	1.79627	COX4I2
BAALC	1.56e-35	1.61528	BAALC
FIGLA	7.54e-35	2.62066	FIGLA
FER1L4	3.82e-34	1.12634	FER1L4
LAD1	3.64e-33	1.74701	LAD1
PSTPIP1	4.99e-33	1.73594	PSTPIP1
TMEM163	7.52e-32	1.42897	TMEM163
CTB-178M22.2	1.95e-31	1.00004	CTB-178M22.2
JAG1	4.57e-31	1.42774	JAG1
MUC20	4.58e-31	1.38159	MUC20
EPSTI1	4.64e-31	1.27926	EPSTI1
CTRB2	1.12e-30	2.21323	CTRB2
TRMT44	4.77e-30	1.11408	TRMT44
F2	6.38e-30	1.29035	F2
CACNA2D1	9.42e-30	1.14388	CACNA2D1
TMEM232	9.49e-30	1.06572	TMEM232
OSBPL10	2.61e-29	1.19734	OSBPL10
MYH15	3.49e-29	1.04635	MYH15
GDF9	3.53e-29	2.23248	GDF9
PLEK2	7.17e-28	2.12921	PLEK2
TUBA4A	2.99e-27	1.07814	TUBA4A
NLRP5	4.82e-26	3.0362	NLRP5
CCDC88C	6.25e-26	1.12214	CCDC88C
CNRIP1	1.4e-25	1.31043	CNRIP1
LDHAL6A	4.71e-25	2.2587	LDHAL6A
CHRNA3	4.99e-25	1.16801	CHRNA3
RCN3	1.71e-23	1.49443	RCN3
CAPN12	3.28e-23	1.28345	CAPN12
PADI6	3.72e-23	3.23321	PADI6
AVEN	1.19e-22	1.62131	AVEN
TBPL2	2.22e-21	1.46617	TBPL2
ZP3	3.48e-21	4.09195	ZP3
SQRDL	1.28e-20	1.51496	SQRDL
TLE6	1.31e-20	1.88462	TLE6
MYO5B	1.69e-20	1.21241	MYO5B
LINC01511	1.8e-20	1.02333	LINC01511
RAB27A	2.89e-20	1.16747	RAB27A
SOHLH1	4.33e-20	1.12403	SOHLH1
DNAH10	5.42e-20	1.68777	DNAH10
DYSF	8.23e-20	1.29225	DYSF
WFDC2	8.26e-20	1.59808	WFDC2
SH3GL3	8.5e-20	1.15304	SH3GL3
FOLR1	1.1e-19	1.46883	FOLR1
FRMD3	3.9e-19	1.39729	FRMD3
PDE8B	7.17e-19	1.16045	PDE8B
DNAH11	8.4e-19	1.08496	DNAH11
SPATA6L	8.92e-19	1.51248	SPATA6L
EML6	1.16e-18	1.21985	EML6
USP2	1.37e-18	1.23977	USP2
SNX11	1.4e-18	1.21967	SNX11
PFKP	1.9e-18	1.60093	PFKP
TBX3	2.64e-18	1.02597	TBX3
SCARB1	3.42e-18	1.29098	SCARB1
ARHGEF33	3.64e-18	1.28203	ARHGEF33
FAM13A	5.24e-18	1.18563	FAM13A
SERPINF1	6.16e-18	2.42884	SERPINF1
ULK4	2.67e-17	1.4351	ULK4
CNTNAP2	2.7e-17	1.20165	CNTNAP2
UPB1	3.26e-17	1.13733	UPB1
DPPA3	4.06e-17	1.79545	DPPA3
MCTP1	4.7e-17	1.05033	MCTP1
DNAH3	9.82e-17	1.06384	DNAH3
GLRX	1.01e-16	2.83357	GLRX
ARHGAP18	1.31e-16	2.20723	ARHGAP18
BAIAP2L1	1.35e-16	1.73001	BAIAP2L1
ZFAND2A	2.28e-16	2.34516	ZFAND2A
MED16	2.75e-16	1.90901	MED16
ANK3	3.67e-16	1.17078	ANK3
MVP	5.3e-16	1.72222	MVP
MRVI1-AS1	5.43e-16	2.09569	MRVI1-AS1
CSF1R	5.88e-16	1.43712	CSF1R
SYCP2L	6.22e-16	1.26135	SYCP2L
JAZF1	6.25e-16	2.24094	JAZF1
BRDT	7.26e-16	1.64918	BRDT
ANXA7	8.58e-16	1.5132	ANXA7
AFF1	1.35e-15	1.77756	AFF1
PCGF5	1.38e-15	1.02974	PCGF5
RALB	1.79e-15	1.12545	RALB
PITRM1	2.62e-15	1.39455	PITRM1
PDCD5	2.64e-15	1.56959	PDCD5
ACAT1	2.77e-15	2.18925	ACAT1
DIP2C	3.98e-15	1.37112	DIP2C
ARMC2	5.42e-15	1.62298	ARMC2
TDRD1	6.74e-15	2.24134	TDRD1
REXO2	7.82e-15	1.50055	REXO2
C6orf52	9.16e-15	1.92815	C6orf52
RBMX2	1.09e-14	1.49764	RBMX2
OSBPL8	1.5e-14	1.90394	OSBPL8
ODF2L	1.88e-14	1.18127	ODF2L
IGF2BP3	3.08e-14	1.40669	IGF2BP3
SH3KBP1	3.65e-14	1.01501	SH3KBP1
SNORA12	3.73e-14	1.09412	SNORA12
UBXN11	4.21e-14	1.14742	UBXN11
MAT2B	4.8e-14	1.59882	MAT2B
SMS	5.63e-14	2.00914	SMS
CCNI	5.88e-14	1.47847	CCNI
NLRP2	7.38e-14	1.55504	NLRP2
LMO7	8.69e-14	1.49221	LMO7
BAZ1A	1.08e-13	1.01291	BAZ1A
PFN2	1.46e-13	1.37682	PFN2
PON2	2.34e-13	1.26141	PON2
ZHX3	2.49e-13	1.0215	ZHX3
RUNX1T1	2.82e-13	1.05341	RUNX1T1
IQUB	3.01e-13	1.14874	IQUB
ATG7	3.44e-13	1.65312	ATG7
RBM46	3.55e-13	1.36113	RBM46
ACO1	3.6e-13	1.25442	ACO1
COX8C	3.84e-13	1.74071	COX8C
STX8	4.77e-13	1.47349	STX8
JARID2	4.78e-13	1.28883	JARID2
SMARCA2	4.79e-13	2.32478	SMARCA2
CRYZ	5.32e-13	1.17485	CRYZ
CAPRIN2	6.1e-13	1.13899	CAPRIN2
CABYR	6.19e-13	1.87628	CABYR
SEPW1	8.21e-13	1.18609	SEPW1
EZR	8.94e-13	1.65939	EZR
UBA5	1.56e-12	1.20623	UBA5
CUL5	2.02e-12	1.24191	CUL5
LOC652276	2.06e-12	1.16157	LOC652276
PNLDC1	2.19e-12	1.22034	PNLDC1
NSUN5	2.32e-12	1.19187	NSUN5
GPX1	2.7e-12	1.38752	GPX1
CAST	2.77e-12	1.33004	CAST
KLF5	2.87e-12	1.04854	KLF5
PAIP1	2.9e-12	1.06536	PAIP1
SH2D4A	3.4e-12	1.55857	SH2D4A
PCMT1	3.43e-12	1.0453	PCMT1
POLE4	4.35e-12	1.01895	POLE4
GNAS	6.45e-12	1.68248	GNAS
NSG1	7.24e-12	1.55623	NSG1
ENAH	8.4e-12	1.23627	ENAH
STMN1	1.08e-11	-2.19364	STMN1
MIER1	1.12e-11	1.15881	MIER1
TMEM14B	1.14e-11	1.13227	TMEM14B
KLHL7	1.23e-11	1.13862	KLHL7
STAU1	1.52e-11	1.30141	STAU1
SVIP	1.6e-11	1.31435	SVIP
TXN2	1.84e-11	1.3503	TXN2
RARRES2	2.07e-11	1.07253	RARRES2
ANO10	2.39e-11	1.04933	ANO10
UBE2D3	3.08e-11	1.07942	UBE2D3
STAG3	3.2e-11	2.32184	STAG3
NLRP7	3.22e-11	1.04276	NLRP7
TBCD	3.38e-11	1.24314	TBCD
WFS1	3.48e-11	1.00917	WFS1
SIL1	3.98e-11	1.01258	SIL1
EI24	4.45e-11	1.01103	EI24
RPS3	4.71e-11	-2.46073	RPS3
GABARAPL2	5.08e-11	1.06064	GABARAPL2
ANXA11	6.5e-11	1.0008	ANXA11
RUFY1	6.63e-11	1.03074	RUFY1
MKKS	7.08e-11	1.02761	MKKS
GNG12	7.89e-11	1.36187	GNG12
TUBB8	8.52e-11	1.97842	TUBB8
ABHD2	8.94e-11	1.05353	ABHD2
PCCB	9.08e-11	1.21921	PCCB
AK1	1.05e-10	1.07023	AK1
POLR2E	1.44e-10	1.2548	POLR2E
LOXL2	1.76e-10	1.3084	LOXL2
GSTM3	2.4e-10	1.09547	GSTM3
CD63	3.54e-10	-1.65531	CD63
PSMG4	3.6e-10	1.10261	PSMG4
CTSH	3.96e-10	1.12876	CTSH
IFI16	4.62e-10	-2.26137	IFI16
LOC101929128	4.98e-10	1.1187	LOC101929128
CSRP2	5.11e-10	1.02467	CSRP2
KRT19	5.45e-10	1.24695	KRT19
RPS16	5.51e-10	-1.47323	RPS16
PSD3	5.53e-10	1.31284	PSD3
SRP9	5.63e-10	1.09006	SRP9
SHD	6.88e-10	1.28502	SHD
RPLP1	7.48e-10	-1.68547	RPLP1
PPIC	8.41e-10	1.07925	PPIC
DUSP22	1.37e-09	1.0733	DUSP22
LDHB	1.84e-09	-1.92817	LDHB
CTSL	2.12e-09	-1.67798	CTSL
SQLE	2.19e-09	1.14878	SQLE
STK31	2.67e-09	1.142	STK31
RPS20	2.7e-09	-1.00294	RPS20
RGS2	2.97e-09	1.02069	RGS2
TOM1	3.4e-09	-1.02803	TOM1
SCCPDH	3.69e-09	1.03856	SCCPDH
HSPE1	3.98e-09	-1.27636	HSPE1
ADI1	4.04e-09	1.14552	ADI1
RPLP2	4.89e-09	-1.72239	RPLP2
RPS23	4.9e-09	-1.58821	RPS23
GNG5	5.18e-09	1.01553	GNG5
SAT1	5.32e-09	-2.65755	SAT1
RPS19	5.38e-09	-1.31237	RPS19
TUBA1A	5.9e-09	-1.43866	TUBA1A
NPM1	6.67e-09	-1.17872	NPM1
LSM10	6.67e-09	1.11595	LSM10
DUSP23	7.05e-09	1.12319	DUSP23
DAAM1	7.52e-09	1.21239	DAAM1
RPS27	8.11e-09	-1.86723	RPS27
POLR2J	8.68e-09	1.08946	POLR2J
FOXR1	8.71e-09	1.09492	FOXR1
RPL34	1.06e-08	-2.04121	RPL34
RPL37	1.11e-08	-2.17434	RPL37
IAH1	1.44e-08	1.30932	IAH1
RPL22	1.44e-08	-1.4267	RPL22
RPL28	1.52e-08	-1.5381	RPL28
RPS18	2.58e-08	-1.85038	RPS18
FAM227A	2.68e-08	1.13904	FAM227A
TCTEX1D2	2.87e-08	-1.25766	TCTEX1D2
SERPINH1	3e-08	-1.36961	SERPINH1
RPL37A	3.14e-08	-1.32542	RPL37A
TMSB10	5.32e-08	-1.90922	TMSB10
RPL27A	5.74e-08	-1.72095	RPL27A
RPL35A	7.41e-08	-1.50782	RPL35A
RBM3	7.88e-08	-1.59916	RBM3
RPLP0	9.64e-08	-1.24517	RPLP0
PRDX1	1.01e-07	-1.83576	PRDX1
TMEM123	1.03e-07	-1.60464	TMEM123
RNF168	1.06e-07	1.22522	RNF168
TPM4	1.06e-07	-1.56985	TPM4
DPPA4	1.46e-07	-1.193	DPPA4
H2AFZ	1.5e-07	-1.37671	H2AFZ
NOL12	1.71e-07	1.07415	NOL12
RPL18A	1.83e-07	-1.86571	RPL18A
RPL23	1.89e-07	-1.67819	RPL23
HMGB2	2.28e-07	-1.52866	HMGB2
HACD3	2.48e-07	-1.14863	HACD3
RPL30	2.64e-07	-1.09307	RPL30
RPL27	2.98e-07	-1.57238	RPL27
RPL10	3.23e-07	-1.32863	RPL10
MDK	3.48e-07	-1.33706	MDK
FKBP2	3.57e-07	1.03653	FKBP2
CRIP1	4.08e-07	-1.91893	CRIP1
NDUFAB1	4.44e-07	-1.75188	NDUFAB1
RPL23A	4.44e-07	-1.45724	RPL23A
TUBB	4.71e-07	-1.44539	TUBB
IFITM3	4.77e-07	-1.98106	IFITM3
RPL41	5.97e-07	-1.5832	RPL41
PCYOX1	6.08e-07	-1.12222	PCYOX1
GSTP1	6.45e-07	-1.90378	GSTP1
RPS15A	6.98e-07	-1.58544	RPS15A
RPS21	7.59e-07	-1.11177	RPS21
RPS11	7.94e-07	-1.00211	RPS11
SIVA1	8.03e-07	-1.10576	SIVA1
RPL26	8.08e-07	-1.80868	RPL26
EEF1G	8.51e-07	-1.61527	EEF1G
RPL13A	9.86e-07	-1.8448	RPL13A
RPS7	1.08e-06	-1.23765	RPS7
NUSAP1	1.13e-06	-1.82775	NUSAP1
RPS28	1.15e-06	-1.21556	RPS28
TBCC	1.16e-06	1.03018	TBCC
XRCC5	1.31e-06	-1.04417	XRCC5
RPL3	1.48e-06	-1.12893	RPL3
LOC729348	1.48e-06	1.11503	LOC729348
HELLS	1.67e-06	-1.20015	HELLS
TMSB4X	1.72e-06	-1.93008	TMSB4X
RPL8	1.84e-06	-1.38276	RPL8
RPL18	1.92e-06	-1.45353	RPL18
RPL19	2.01e-06	-1.14323	RPL19
RPS29	2.11e-06	-1.07524	RPS29
RPS24	2.64e-06	-1.27647	RPS24
RPS9	2.96e-06	-1.00352	RPS9
RPL32	3.17e-06	-1.19415	RPL32
RPS25	3.41e-06	-1.0639	RPS25
RPS14	3.56e-06	-1.55789	RPS14
RPS2	3.75e-06	-1.62034	RPS2
MYL6	4.21e-06	-1.4795	MYL6
RPL15	4.72e-06	-1.01858	RPL15
S100A13	4.84e-06	-1.01994	S100A13
RPL13	5.05e-06	-1.15275	RPL13
EEF1A1	5.17e-06	-1.47609	EEF1A1
FBL	5.21e-06	-1.06269	FBL
PAICS	5.8e-06	-1.18533	PAICS
GIP	6.22e-06	-1.00071	GIP
SND1	6.83e-06	1.40017	SND1
MEG3	8.45e-06	-3.05746	MEG3
PYY	8.72e-06	-1.1808	PYY
GAS5	9.39e-06	-1.38683	GAS5
CENPF	1.06e-05	-1.58358	CENPF
KIAA0020	1.07e-05	-1.07863	KIAA0020
RPS13	1.07e-05	-1.2626	RPS13
GPM6B	1.15e-05	1.18988	GPM6B
PGAM1	1.23e-05	-1.33951	PGAM1
CENPJ	1.27e-05	-1.0662	CENPJ
TPM2	1.37e-05	-1.04134	TPM2
APOC1	1.39e-05	-1.4226	APOC1
RPSA	1.5e-05	-1.2895	RPSA
SHISA5	1.56e-05	-1.0772	SHISA5
RPL7A	1.64e-05	-1.07387	RPL7A
RPL9	1.84e-05	-1.02563	RPL9
STOM	1.99e-05	-1.01728	STOM
IFITM1	2.23e-05	-2.70514	IFITM1
PPA1	2.5e-05	-1.28027	PPA1
BTG3	2.68e-05	-1.33492	BTG3
RPS15	2.72e-05	-1.03656	RPS15
ETV5	3.17e-05	-1.08779	ETV5
SNHG16	3.67e-05	-1.06396	SNHG16
NANOS3	4.04e-05	-1.78527	NANOS3
MLEC	4.34e-05	-1.52278	MLEC
SERPING1	4.64e-05	-1.02902	SERPING1
RPL31	5.41e-05	-1.18241	RPL31
ITGB1	5.66e-05	-1.02807	ITGB1
RTN3	5.68e-05	-1.04322	RTN3
LY6E	5.85e-05	-1.18966	LY6E
RPL39	5.86e-05	-1.53023	RPL39
RPS3A	6.08e-05	-1.13162	RPS3A
RNU6-2	7.24e-05	1.9376	RNU6-2
RPL11	8.13e-05	-1.4407	RPL11
CFLAR	8.25e-05	-1.01327	CFLAR
SEMA3E	9.25e-05	1.22676	SEMA3E
CD82	9.86e-05	1.3259	CD82
GNB2L1	0.000110266	-1.2236	GNB2L1
RPS6	0.000115206	-1.08834	RPS6
RPS4X	0.000129818	-1.5307	RPS4X
S100A10	0.000136882	-1.28757	S100A10
CALD1	0.000139138	-1.07404	CALD1
PMAIP1	0.000182908	-1.64556	PMAIP1
MGST3	0.000289183	-1.32977	MGST3
AKAP12	0.000301165	-1.51323	AKAP12
RPL12	0.000304441	-1.10121	RPL12
FLNA	0.000308868	-1.05819	FLNA
NPY	0.000325937	-1.0332	NPY
HSPA5	0.000338578	1.01326	HSPA5
SLC3A2	0.000348774	-1.19389	SLC3A2
HSPH1	0.00040637	-1.08558	HSPH1
DDIT4	0.00048969	-1.89567	DDIT4
CCDC152	0.000606415	-1.02909	CCDC152
QPRT	0.000885163	-1.44546	QPRT
ALPL	0.00109667	-1.00779	ALPL
GLIPR2	0.00140459	-1.54554	GLIPR2
DSG3	0.00163614	1.43139	DSG3
RNVU1-19	0.00180739	-1.04414	RNVU1-19
TOP2A	0.0021561	-1.68408	TOP2A
LDHA	0.00241151	-1.31361	LDHA
TXNDC12	0.00336059	-1.02704	TXNDC12
RNASE1	0.00337107	-1.00496	RNASE1
UPF2	0.00342429	-1.11478	UPF2
APOE	0.00345551	-1.4869	APOE
ELOVL6	0.00364717	-1.0401	ELOVL6
MKRN1	0.00385744	-1.13812	MKRN1
PIM2	0.00602905	-1.24322	PIM2
RAD51AP2	0.00653423	-2.22894	RAD51AP2
SLC7A5	0.0110626	-1.27621	SLC7A5
PDPN	0.0140602	-1.77774	PDPN
L1TD1	0.0158843	-1.53845	L1TD1
POU5F1	0.0293011	-1.59747	POU5F1
RNF149	0.0362245	1.28784	RNF149
KLF3	0.0397358	-1.3304	KLF3
NLGN2	0.0454176	-1.22861	NLGN2
