# Supplementary material for: Single-cell RNA-seq identified novel genes involved in primordial follicle formation
Source: Front Endocrinol (Lausanne). 2023 Dec 11;14:1285667. doi: 10.3389/fendo.2023.1285667 (PMC10750415; doi:10.3389/fendo.2023.1285667)
Supplement: Supplementary file 1 [file DataSheet_1.zip › supplementary materials/Table S8.xls]

## Sheet: Sheet1
probes	moduleColor	GS.primordial follicles	p.GS.primordial follicles	GS.germline cysts	p.GS.germline cysts	MMturquoise	p.MMturquoise	MMred	p.MMred	MMyellow	p.MMyellow	MMcyan	p.MMcyan	MMgrey60	p.MMgrey60	MMlightcyan	p.MMlightcyan	MMmidnightblue	p.MMmidnightblue	MMsalmon	p.MMsalmon	MMblack	p.MMblack	MMbrown	p.MMbrown	MMgreenyellow	p.MMgreenyellow	MMtan	p.MMtan	MMblue	p.MMblue	MMmagenta	p.MMmagenta	MMpurple	p.MMpurple	MMgreen	p.MMgreen	MMpink	p.MMpink	MMgrey	p.MMgrey
ANXA7	brown	0.502588	5.43e-27	-0.502588	5.43e-27	0.204692	3.71e-05	-0.0198317	0.692524	0.0213518	0.670292	-0.0687015	0.170266	-0.0722364	0.149277	-0.0577522	0.249161	-0.0113059	0.821655	0.154259	0.00197438	0.0886409	0.0766013	0.880999	1.5e-24	-0.0278177	0.579086	-0.0874944	0.0805049	-0.11239	0.0245827	-0.0224062	0.655035	-0.0124256	0.804333	0.0194139	0.698682	-0.0206647	0.680307	-0.029193	0.56046
CSF1R	brown	0.677166	5.59e-55	-0.677166	5.59e-55	-0.104287	0.0370779	0.0109419	0.827305	0.0878703	0.0792076	0.00954304	0.849099	-6.83e-05	0.998913	0.0168031	0.7376	0.0582716	0.244922	0.0540466	0.280883	0.0793695	0.112984	0.803024	1.69e-91	0.000688347	0.98905	-0.0105607	0.833232	0.0724009	0.14835	0.00582756	0.907504	0.0705278	0.159162	0.0158542	0.751918	0.00762917	0.879102	-0.0181133	0.717978
DGKB	brown	0.807241	3.62e-93	-0.807241	3.62e-93	-0.0563628	0.260749	0.0202536	0.686326	-0.00488378	0.922432	0.032502	0.516871	0.0117848	0.814234	0.0425449	0.396094	0.101818	0.0418224	0.07706	0.123886	0.208751	2.57e-05	0.849835	9.3e-113	0.0148454	0.767233	0.00164039	0.97391	0.152953	0.00215818	0.0358588	0.474509	0.013965	0.780675	0.0220129	0.66071	0.0161101	0.748048	-0.0147794	0.768239
FAM167A-AS1	brown	0.874011	8.09e-127	-0.874011	8.09e-127	-0.0594502	0.235491	0.00795004	0.874058	-0.011064	0.825408	0.0182187	0.716409	0.00565054	0.910302	0.0292809	0.559281	0.0833666	0.0959102	0.0901564	0.0716786	0.109672	0.0282939	0.837968	9.81e-107	0.0419264	0.403002	-0.00456756	0.92744	0.124798	0.0124921	0.0235428	0.638749	0.0149654	0.765407	0.0180806	0.718466	0.0118128	0.813802	-0.015946	0.750529
NLRP5	brown	0.845528	1.63e-110	-0.845528	1.63e-110	-0.117343	0.0188932	-0.00301398	0.952083	-0.0254734	0.611485	0.0188769	0.706627	0.00368722	0.941397	0.0293967	0.557727	0.089845	0.0726682	0.0823891	0.0998825	0.285088	6.44e-09	0.835529	1.48e-105	0.0100149	0.841734	0.00476173	0.924365	0.115579	0.0207719	0.0188916	0.706409	0.00815637	0.870818	0.014686	0.769662	0.0219249	0.661981	0.00875727	0.861393
NTN1	brown	0.583079	8.43e-38	-0.583079	8.43e-38	-0.0282148	0.573678	0.0421305	0.400715	0.00458219	0.927209	0.0211065	0.67386	0.009804	0.845024	0.0263082	0.599855	0.0704901	0.159385	0.0591605	0.237785	0.0927065	0.0639803	0.846708	4.03e-111	0.0111565	0.823973	-0.000428962	0.993176	0.0983085	0.0494398	0.0209276	0.676468	0.0139918	0.780265	0.0212843	0.671273	0.0139081	0.781547	-0.0115603	0.817711
PADI6	brown	0.791195	5.09e-87	-0.791195	5.09e-87	-0.0958386	0.055469	-0.0022821	0.963709	-0.0195262	0.697026	0.0120682	0.809851	0.0361322	0.471144	0.0126462	0.800931	0.0608787	0.224408	0.206056	3.28e-05	0.153347	0.0021011	0.850857	2.67e-113	-0.00402851	0.935984	-0.0152377	0.761266	0.069315	0.166473	0.00968166	0.846934	0.0018321	0.970862	0.0256715	0.608716	0.00457824	0.927271	-0.0210547	0.674615
SARDH	brown	0.684118	1.66e-56	-0.684118	1.66e-56	-0.0326048	0.515545	0.0267316	0.593996	-0.00111342	0.982289	0.0180157	0.719434	0.0159216	0.750898	0.0299049	0.550935	0.0777681	0.12046	0.0723493	0.14864	0.0928473	0.0635758	0.80335	1.26e-91	0.0103059	0.837198	-0.000147917	0.997647	0.112596	0.0243203	0.0273565	0.585396	0.0134692	0.788274	0.0138736	0.782075	0.0115549	0.817794	-0.0143819	0.774301
ZAR1	brown	0.662457	7.01e-52	-0.662457	7.01e-52	-0.0523821	0.295985	0.013793	0.783308	-0.000188491	0.997002	0.0179333	0.720664	0.00888003	0.85947	0.0217895	0.663941	0.0654493	0.191454	0.141441	0.00459361	0.0874912	0.080516	0.80279	2.09e-91	0.0114525	0.819382	-0.00587185	0.906804	0.0863692	0.084491	0.01505	0.764119	0.0183036	0.715144	0.0185931	0.710838	0.0100088	0.841829	-0.0115289	0.818197
