# Supplementary material for: Single-cell RNA-seq identified novel genes involved in primordial follicle formation
Source: Front Endocrinol (Lausanne). 2023 Dec 11;14:1285667. doi: 10.3389/fendo.2023.1285667 (PMC10750415; doi:10.3389/fendo.2023.1285667)
Supplement: Supplementary file 1 [file DataSheet_1.zip › supplementary materials/Table S9.xlsx]

## Sheet: Sheet1
Human TFs
HEY2
FIGLA
NANOG
POU5F1
ZNF23
REST
FOXJ2
LHX9
GATA4
GATA6
YY1
SIN3A
HDAC6
MSX1
HOXA5
HOXB5
BACH2
IRX3
JUN
NFIC
STAT5B
FOXP4
SIX1
PAX6
KLF10
USF2
HOXB2
ZNF496
GLIS2
ZNF562
ZNF264
FOS
ATF2
JUNB
EGR1
KDM4C
TCF4
ZZZ3
RXRB
HOXD9
RUNX1
GTF2F1
TAF7
DLX5
ZIC4
EZH2
SUZ12
THRA
ZNF254
CUX1
ATF7
SOX15
ZNF431
NR5A2
ZNF350
ZNF75A
CRX
ZIC3
SP4
MEIS2
TEAD1
IRF3
ZNF543
